# Supplementary material for: Identification of Gene Co-Expression Networks Associated with Consensus Molecular Subtype-1 of Colorectal Cancer
Source: Cancers (Basel). 2021 Nov 20;13(22):5824. doi: 10.3390/cancers13225824 (PMC8616344; doi:10.3390/cancers13225824)
Supplement: Supplementary file 1 [file cancers-13-05824-s001.zip]

Archive with 2 entries (2 files):
- Table S1- 555 overlapping CMS1 Genes .pdf
- Table S2 Patient stages.pdf
